# Supplementary material for: Spurious Asthma Presentation during COVID-19
Source: Children (Basel). 2021 Dec 23;9(1):5. doi: 10.3390/children9010005 (PMC8774193; doi:10.3390/children9010005)
Supplement: Supplementary file 1 [file children-09-00005-s001.zip]

Archive with 2 entries (2 files):
- supplementary Figure S1.pdf
- wearing a mask.mp4
